# Supplementary material for: Rare variants in KDR, encoding VEGF Receptor 2, are associated with tetralogy of Fallot
Source: Genet Med. 2021 Jun 10;23(10):1952–60. doi: 10.1038/s41436-021-01212-y (PMC8486653; doi:10.1038/s41436-021-01212-y)
Supplement: Supplementary file 2 — Supplementary Tables 9-10,12-14 [file 41436_2021_1212_MOESM2_ESM.xlsx]

## Sheet: S9
Supplementary Table 9: Overview of identified rare KDR variants in patients with TOF. Hover over columns for more details
g.DNA (hg19)	c.DNA (NM_002253.3)	Protein	Variant type	SIFT	PolyPhen	MPC	CADD_PHRED	AF gnomAD v2	FAF PopMax gnomAD v3	AC	VEGFR2 Domain	Inheritance	Extra-cardiac abnormalities	Dataset
chr4:g.55991394C>T	c.67G>A	p.(Gly23Ser)	Missense	tolerated(0.33)	benign(0.045)	0.329488	25.4	4.09749e-06	0	1	EC	NA	No	Burden test cohort
chr4:g.55987333A>G	c.92T>C	p.(Leu31Pro)	Missense	tolerated(1)	benign(0)	0.257449	10.06	7.78194e-05	1.233e-05	1	EC	NA	No	Burden test cohort
chr4:g.55984789T>C	c.340A>G	p.(Ile114Val)	Missense	tolerated(1)	benign(0)	0.131439	1.153	3.97684e-06	1.233e-05	1	EC	NA	No	Burden test cohort
chr4:g.55984771C>G	c.358G>C	p.(Asp120His)	Missense	deleterious(0)	probably_damaging(1)	0.737279	34	0	0	1	EC	NA	No	Burden test cohort
chr4:g.55981483C>T	c.454G>A	p.(Gly152Arg)	Missense	tolerated(0.07)	possibly_damaging(0.816)	0.677898	24.8	3.97969e-06	0	1	LB	NA	No	Burden test cohort
chr4:g.55981462C>T	c.475G>A	p.(Val159Met)	Missense	deleterious(0)	probably_damaging(0.999)	0.67556	29.7	6.36785e-05	2.046e-05	1	LB	inherited	No	Burden test cohort
chr4:g.55981462C>T	c.475G>A	p.(Val159Met)	Missense	deleterious(0)	probably_damaging(0.999)	0.67556	29.7	6.36785e-05	2.046e-05	1	LB	inherited	No	Burden test cohort
chr4:g.55981043A>G	c.656T>C	p.(Val219Ala)	Missense	tolerated(0.16)	benign(0.341)	0.311514	20.6	8.84837e-05	9.508e-05	1	LB	NA	No	Burden test cohort
chr4:g.55981043A>G	c.656T>C	p.(Val219Ala)	Missense	tolerated(0.16)	benign(0.341)	0.311514	20.6	8.84837e-05	9.508e-05	1	LB	NA	No	Burden test cohort
chr4:g.55981043A>G	c.656T>C	p.(Val219Ala)	Missense	tolerated(0.16)	benign(0.341)	0.311514	20.6	8.84837e-05	9.508e-05	1	LB	inherited	No	Burden test cohort
chr4:g.55979591T>C	c.856A>G	p.(Lys286Glu)	Missense	tolerated(0.07)	probably_damaging(0.959)	0.798379	24.1	0	0	1	LB	NA	No	Burden test cohort
chr4:g.55973991G>A	c.1325C>T	p.(Thr442Met)	Missense	tolerated(0.07)	benign(0.107)	0.214992	13.74	2.47656e-05	0	1	Ig4-7	NA	No	TOF selection
chr4:g.55973979G>A	c.1337C>T	p.(Thr446Met)	Missense	deleterious(0)	probably_damaging(0.94)	0.676554	24.3	1.98983e-05	5.14e-06	1	Ig4-7	NA	No	Burden test cohort
chr4:g.55972028C>T	c.1616G>A	p.(Gly539Glu)	Missense	deleterious(0.02)	benign(0.16)	0.357668	23.7	7.07374e-06	0	1	Ig4-7	inherited	No	Burden test cohort
chr4:g.55972005C>T	c.1639G>A	p.(Val547Met)	Missense	deleterious(0)	probably_damaging(1)	0.67628	25.4	2.12266e-05	2.045e-05	1	Ig4-7	NA	No	Burden test cohort
chr4:g.55971121A>C	c.1676T>G	p.(Met559Arg)	Missense	tolerated(0.25)	benign(0)	0.243797	7.078	4.38617e-05	0	1	Ig4-7	inherited	No	Burden test cohort
chr4:g.55971083T>G	c.1714A>C	p.(Thr572Pro)	Missense	tolerated(0.19)	possibly_damaging(0.565)	0.398553	11.35	0	0	1	Ig4-7	NA	No	Burden test cohort
chr4:g.55968672C>T	c.1991G>A	p.(Arg664His)	Missense	tolerated(0.09)	possibly_damaging(0.563)	0.476258	23.5	2.78862e-05	7.89e-06	1	Ig4-7	NA	No	Burden test cohort
chr4:g.55968096C>G	c.2234G>C	p.(Cys745Ser)	Missense	deleterious(0)	probably_damaging(1)	0.751228	25.4	0	0	1	Ig4-7	NA	No	Burden test cohort
chr4:g.55968082C>G	c.2248G>C	p.(Ala750Pro)	Missense	deleterious(0)	possibly_damaging(0.895)	0.616759	21.9	0	0	1	Ig4-7	NA	No	Burden test cohort
chr4:g.55964922G>A	c.2315C>T	p.(Ala772Val)	Missense	tolerated(0.35)	benign(0.068)	0.188942	15.91	3.5848e-05	0	1	Intra	NA	No	Burden test cohort
chr4:g.55964872C>T	c.2365G>A	p.(Val789Ile)	Missense	tolerated(0.68)	benign(0.003)	0.128789	16.68	1.59313e-05	0	1	Intra	NA	No	Burden test cohort
chr4:g.55964427C>T	c.2386G>A	p.(Glu796Lys)	Missense	deleterious(0)	possibly_damaging(0.524)	0.450271	25.2	0	0	1	Intra	inherited	Yes	Burden test cohort
chr4:g.55958833C>T	c.3020G>A	p.(Cys1007Tyr)	Missense	deleterious(0)	probably_damaging(0.949)	2.83236	27.7	0	0	1	Intra	inherited	No	Burden test cohort
chr4:g.55955112C>T	c.3433G>A	p.(Gly1145Arg)	Missense	deleterious(0)	benign(0.022)	0.0801627	25.2	2.47707e-05	7.89e-06	1	Intra	NA	No	Burden test cohort
chr4:g.55955060T>G	c.3485A>C	p.(Asn1162Thr)	Missense	deleterious(0)	probably_damaging(0.993)	0.378944	25.6	3.9795e-06	0	1	Intra	NA	No	Burden test cohort
chr4:g.55953900G>A	c.3536C>T	p.(Pro1179Leu)	Missense	deleterious(0.01)	possibly_damaging(0.782)	0.379885	29.8	2.38705e-05	0	1	Intra	NA	No	Burden test cohort
chr4:g.55953898T>A	c.3538A>T	p.(Ile1180Leu)	Missense	tolerated(1)	benign(0)	0.0586778	18.95	4.24376e-05	4.03e-05	1	Intra	NA	No	Burden test cohort
chr4:g.55973918G>T	c.1398C>A	p.(Cys466Ter)	PTV					0	0	1		NA	No	Burden test cohort
chr4:g.55972059T>A	c.1585A>T	p.(Lys529Ter)	PTV					0	0	1		inherited	No	Burden test cohort
chr4:g.55968079_55968080insA	c.2255dup	p.(Ile753HisfsTer38)	PTV					0	0	1		NA	No	Burden test cohort
chr4:g.55964863C>T	c.2373+1G>A		PTV					0	0	1		NA	No	Burden test cohort
chr4:g.55964433_55964434insC	c.2381dup	p.(Gly795ArgfsTer16)	PTV					0	0	1		NA	No	Burden test cohort
chr4:g.55964358G>A	c.2455C>T	p.(Arg819Ter)	PTV					0	0	1		inherited	Yes	Genematcher
chr4:g.55963841del	c.2605del	p.(Met869CysfsTer2)	PTV					0	0	1		NA	No	Burden test cohort
chr4:g.55963828C>T	c.2614+1G>A		PTV					0	0	1		de novo	Yes	Genematcher
chr4:g.55956146del	c.3170del	p.(Pro1057GlnfsTer13)	PTV					0	0	1		NA	No	Burden test cohort
chr4:g.55953861_55953862del	c.3580_3581del	p.(Leu1194AlafsTer15)	PTV					0	0	1		NA	No	Burden test cohort
chr4:g.55948154C>A	c.3817G>T	p.(Glu1273Ter)	PTV					0	0	1		NA	No	Burden test cohort

## Sheet: S10
Supplementary Table 10: Detailed description of patients with rare KDR variants identified through Genematcher
																	Cardiovascular phenotype		Extra-cardiac abnormalities
Chromosome	Position	Ref	Alt	Gender	Age (years)	Ethnicity	Clinical care/ research	Variant Type	Variant	Genotype	Inheritance	AF gnomAD v2	VEGFR2 domain	Family history	Other (likely) pathogenic variants	22q11 deletion excluded (yes/no)	Cardiovascular phenotype	Other cardiovascular abnormalities	Extra-cardiac abnormalities	Musculoskeletal	Ocular abnormalities	Facial dysmorphism	Neurological abnormalities	Other abnormalities
4	55976570	C	T	M	20y	French	clinical care	Missense	V419I	heterozygous	de novo	0	Ig4-7	negative		Yes	Normal cardiac ultrasound		Yes	No	no	tubular nose; posterior rotated ears	intellectual disability; immotivated laughs
4	55971045	G	C	F	7y	Mixed (Pacific Islands, Puerto Rican, Portuguese)	research	Nonsense	Y584*	heterozygous	de novo	0	Ig4-7	negative		Yes	Unknown (not tested)		Yes	No			Epileptic encephalopathy, hypotonia, thin corpus callosum
4	55964955	G	A	F	10y	East Asian	research	Missense	T761M	heterozygous	Inherited from father	4.38e-05	Ig4-7	negative	NF1: NM_001042492: p.R2258X Clinvar pathogenic	Yes	Tricuspid atresia, TGA+VSD		No
4	55964358	G	A	F	18m	Caucasian	clinical care	Nonsense	R819*	heterozygous	Inherited from father	0	Intra	Father has auto-immune disease (Takayasu syndrome)		Yes	TOF with pulmonary atresia	LVH	Yes	Lower limb hypertonia		Depressed nasal bridge, Downslanted palpebral fissures, Overfolded helix, High palate, Hypertelorism, Low-set, posteriorly rotated ears, Polymicrogyria, Prominent forehead, Retrognathia, Short nose	Seizures; Agenesis of corpus callosum; Cerebellar hypoplasia; Cortical dysplasia; Gray matter heterotopias; Hemimegalencephaly; Macrocephaly; Polymicrogyria; ventriculomegaly	Abnormal number of hair whorls, Acrocyanosis, Clinodactyly of the 5th finger, Wide intermamillary distance
4	55963919	G	A	F	3y5m	East Asian	research	Missense	R842C	heterozygous	de novo	5.58e-05	Intra	negative	SOS1:NM_005633:p.M269T Clinvar pathogenic	Yes	Supravalvular PS mild		No
4	55963828	C	T	M	2m	Causasian	clinical care	Splice site	c.2614+1G>A	heterozygous	de novo	0	Intra	negative		Yes	TOF with pulmonary atresia		Yes	Butterfly vertebrae
4	55956220	C	T	M	Died at birth	Swiss	clinical care	Missense	R1032Q	heterozygous	de novo	0	Intra	negative	NOTCH2: NM_024408.3:p.P1947S	Yes	Truncus arteriosus, VSD, PFO	Pulmonal hypertonia	Yes	Butterfly vertebrae; hiatus hernia	exopthalmus; cataract; microphthalmia; partial aniridia; keratoglobus	facial dysmorphism, micro-retrognathia	unknown because deceased after 8 days of life	singular palmar crease; pig bronchus
Abbreviations: LVH, left ventricular hypertrophy; PFO, patent foramen ovale; PS, pulmonary stenosis; TGA, Transposition of the Great Arteries; TOF, Tetralogy of Fallot; VSD, ventricular septal defect

## Sheet: S12
Supplementary Table 12: Results burden test in patients with TOF and in patients with CHD other than TOF
Cases Cohort	variant type	FAF	Domain	N variants in cases	Total N cases	Frequency cases (%)	N variants in controls	Total N controls	Frequency controls (%)	P-value
All TOF	PTV	0.0001	All	9	1569	0.573614	7	56699	0.0123459	7.367e-08
All TOF	PTV	1e-05	All	9	1569	0.573614	7	56699	0.0123459	7.367e-08
All TOF	missense	0.0001	All	27	1569	1.72084	791	56721	1.39455	0.28
All TOF	missense	1e-05	All	18	1569	1.14723	493	56719	0.869197	0.27
All TOF	missense CADD>20	0.0001	All	20	1569	1.2747	529	56708	0.932849	0.18
All TOF	missense	0.0001	LB	7	1569	0.446144	116	56791	0.204258	0.049
All TOF	missense	0.0001	Ig-like 4-7	8	1569	0.509879	256	56711	0.451412	0.7
All TOF	missense	0.0001	all extracellular	19	1569	1.21096	452	56687	0.797361	0.085
All TOF	missense	0.0001	PK	3	1569	0.191205	122	56722	0.215084	1
All TOF	missense	0.0001	all intracellular	8	1569	0.509879	339	56772	0.597125	0.87
All TOF	synonymous	0.0001	All	7	1569	0.446144	296	56718	0.52188	0.86
Isolated TOF	PTV	0.0001	All	9	1452	0.619835	7	56699	0.0123459	3.79e-11
Isolated TOF	missense	0.0001	All	26	1452	1.79063	791	56721	1.39455	0.21
Isolated TOF	missense	0.0001	LB	7	1452	0.482094	116	56791	0.204258	0.035
Isolated TOF	missense	0.0001	Ig-like 4-7	8	1452	0.550964	256	56711	0.451412	0.55
Isolated TOF	missense	0.0001	all extracellular	19	1452	1.30854	452	56687	0.797361	0.0518
Isolated TOF	missense	0.0001	PK	3	1452	0.206612	122	56722	0.215084	1
Isolated TOF	missense	0.0001	all intracellular	7	1452	0.482094	339	56772	0.597125	0.73
All CHD other than TOF	PTV	0.0001	All	0	2312	0	7	56699	0.0123459	1
All CHD other than TOF	missense	0.0001	All	35	2312	1.51384	791	56721	1.39455	0.59
All CHD other than TOF	missense	0.0001	LB	5	2312	0.216263	116	56791	0.204258	0.81
All CHD other than TOF	missense	0.0001	Ig-like 4-7	10	2312	0.432526	256	56711	0.451412	1
All CHD other than TOF	missense	0.0001	all extracellular	22	2312	0.951557	452	56687	0.797361	0.4
All CHD other than TOF	missense	0.0001	PK	4	2312	0.17301	122	56722	0.215084	1
All CHD other than TOF	missense	0.0001	all intracellular	13	2312	0.562284	339	56772	0.597125	1
All CHD other than TOF	synonymous	0.0001	All	14	2312	0.605536	296	56718	0.52188	0.56
Abbreviations: CADD, Combined Annotation Dependent Depletion; CHD, Congenital Heart Disease; Ig-like, immunoglobuline-like; LB, ligand-binding; PK, Protein kinase; PTV, Protein truncating variant; TOF, Tetralogy of Fallot

## Sheet: S13
Supplementary Table 13: Primers used for Sanger validation of the two KDR missense variants from the index family and all exons of KDR
Variant/Exon	Primer Forward (F) /Reverse (R)
Gly345Trp	F:AGGTGTGGGAGAAGCTGAAA
	R:CTCCTTTGAAATGGGATTGG
Gly537Arg	F:TTGTGGAGACTGCTGGACTG
	R:CCACTCACATGAATGGCAAA
Exon 1	F:GAGATGTAAATGGGCTTGGG
	R:CTGGCTTTCAGGTCCTCTCC
Exon 2	F:GCATTGTTTATGGAAGGTGTTTC
	R:TCTTAGAAACCTCACCACTTATGAAC
Exon 3	F:GGTAGAAGACTGACTGTGTCTGTTG
	R:TGGCAAACAGCCTTTAGAGC
Exon 4	F:GTGAGGTGTCCCTTCCAGTC
	R:TCATTGCATTTGACCCTTCC
Exon 5	F:CTTCAGTGATCATTGTACATGGC
	R:TCCTGAGTTCCTATACTTTTCAATATC
Exon 6	F:AAAATAAATCTGTGCAAAGTTATAGGC
	R:GAGGCCCCTATCTCTCAAGC
Exon 7	F:TCCATCTCACTTTCACCACG
	R:TGAACTCTTACTGTATATCAGCACATC
Exon 8-9	F:CCTCAAGGTCTTTGACGTTTC
	R:GGCTGATTTGGAAGACAATG
Exon 10	F:AAAGTCAGCTTTAGTTGCTAAAATCC
	R:GGTTTAGGCTTCTCCATTTAGG
Exon 11	F:CCAAAGTCTGAATCTTTTCCTTACTC
	R:GCCTCACATATTATTGTACCATCC
Exon 12	F:TTGTGGAGACTGCTGGACTG
	R:CAGGGAATTACATAGCTTAGTACCC
Exon 13	F:GCAGCAAGATGATAGTGAGCTG
	R:TTGCATAGCACCTGAATTGC
Exon 14	F:TTGCTGATACCAGAACCATTTC
	R:GGTCATGGACACCAATACTGC
Exon 15	F:CTTGGGTTGCAGAACTTTCC
	R:TCTATGACTTCCCACTGACCTTC
Exon 16	F:TGGTAAGCTTGGGATTTTGC
	R:GTGCCCATTGAGCCAATAAC
Exon 17	F:AGCAATAACAAGCACACAAAAC
	R:CTGAATACACCACATTTGTCATC
Exon 18	F:TCTCTGCGTATCACTTTGGTTG
	R:GCACAAAGCTACTGATACAAGCC
Exon 19	F:TATAGTGGCATGCAGGGAGG
	R:TGACTGCTTTCCCTCAAACAC
Exon 20	F:TGGGTTCATCACTATATTAAACGC
	R:TGAGAAGATTCCTCACAAGTTCTTC
Exon 21	F:TTTCAATTATCTCCATGGTTTACTAC
	R:CACCCTATCACCCTGTCTGC
Exon 22	F:CTCTAGCAAACTTAGAAACATCACAC
	R:ACCAATGGCTGACACTGGAC
Exon 23	F:TTTGATGCATGAGGTCACAAC
	R:CTGAACACAGGTCCTGAAGC
Exon 24-25	F:GCTTCAGGACCTGTGTTCAG
	R:AAAGTCTTCCAGGCAAGGAG
Exon 26	F:TTGATAATTTCAAGCATGGAGTC
	R:AATCAGAGTGGTCTGCTCCC
Exon 27	F:TAGCCAAGAAGTCCCTGTGC
	R:GGGATGCAACAGCCTTAGAC
Exon 28	F:GAAAGATAATGAACTTAGGTAGCCG
	R:TCGAGGGCAGCCTTCTAATG
Exon 29	F:GATAGATGGGTTGAGAAATCAGC
	R:TCTCCAACCAACAAAGACCC
Exon 30	F:CCTTGTCCCTGTAAACCTGC
	R:TGCAAATCCTTCCCATCTTC

## Sheet: S14
Supplemenatry Table 14: Details of CRISPR/Cas9 targeted knock-in mice including guide RNA and targeting oligo sequences and analysis of potential off-target loci.
Line	Intended mutation	Guide RNA sequence	Targeting oligo sequence	Primers sequences for genotyping	Potential off targets checked (# of mismatches with guide)
Kdr-p.G347W	NM_010612.2; ENSMUSG00000062960 G347W (GGC to TGG)	TCGGACTTGACTGCCCACTGTGG	CTAGCAAAGCCTTTTATTGCTTTCGGTAGTGGGATGAAATCTTTGGTGGAAGCCACAGTGTGGAGTCAAGTCCGAATCCCTGTGAAGTATCTCAGTTACCCAGCTCCTGATATCAAATGGTAA	Mouse Kdr-F: 5’-AGGGACATTTACAGGAACTTGGCAT-3’	Chr14 60144060 (5)
				Mouse Kdr-R: 5’-CTGCATCTCTTTCAGTCACTTCCATG-3’	Chr8 118862511 (5)
					Chr14 24222395 (6)
					Chr11 113543985 (4)
					Chr1 20587035 (6)
Kdr-pG535R	NM_010612.2; ENSMUSG00000062960 G535R (GGA to CGA) A silent mutation (TCC to TCG) was also introduced to prevent the binding and re-cutting of the sequence by gRNA after homology-directed repair.	CTACTCACTGATCACATGGAAGG	CTGGTCATCCAAGCTGCCAACGTGTCAGCGTTGTACAAATGTGAAGCCATCAACAAAGCGCGACGAGGAGAGAGGGTCATCTCGTTCCATGTGATCAGTGAGTAGAGAACTCTTTAGAGGGTG	Mouse Kdr-F: 5'-GTTCAGCCTGCATTGTTCATGGC-3'	Chr12 114689227 (4)
				Mouse Kdr-R: 5'-GCACAAGTGGAAACCTTCTCTGACC-3'	Chr 1 11215373 (4)
					Chr11 92970473 (5)
					Chr4 9742990 (4)
					Chr7 120722532 (3)
